# Supplementary material for: Optimization of Cold Brew Coffee Using Central Composite Design and Its Properties Compared with Hot Brew Coffee
Source: Foods. 2023 Jun 19;12(12):2412. doi: 10.3390/foods12122412 (PMC10297883; doi:10.3390/foods12122412)
Supplement: Supplementary file 1 [file foods-12-02412-s001.zip]

Archive with 1 entries (1 files):
- foods-2438873-supplementary.pdf
